# Supplementary material for: The Role of Ultrasound for the Personalized Botulinum Toxin Treatment of Cervical Dystonia
Source: Toxins (Basel). 2021 May 20;13(5):365. doi: 10.3390/toxins13050365 (PMC8161276; doi:10.3390/toxins13050365)
Supplement: Supplementary file 1 [file toxins-13-00365-s001.zip]

Archive with 1 entries (1 files):
- toxins-1227935-supplementary.mp4
